# Supplementary material for: Rare β-Resorcylic Acid Derivatives from a Halophyte-Associated Fungus Colletotrichum gloeosporioides JS0419 and Their Antifungal Activities
Source: Mar Drugs. 2022 Mar 7;20(3):195. doi: 10.3390/md20030195 (PMC8951769; doi:10.3390/md20030195)
Supplement: Supplementary file 1 [file marinedrugs-20-00195-s001.zip]

Archive with 1 entries (1 files):
- marinedrugs-1615334-supplementary.pdf
